# Supplementary material for: Experience of an Italian Pediatric Third Level Emergency Department during the 2022–2023 Bronchiolitis Epidemic: A Focus on Discharged Patients and Revisits
Source: Children (Basel). 2024 Feb 21;11(3):268. doi: 10.3390/children11030268 (PMC10968752; doi:10.3390/children11030268)
Supplement: Supplementary file 1 [file children-11-00268-s001.zip]

Archive with 1 entries (1 files):
- children-2870656-supplementary.pdf
